# Supplementary material for: Natural Zeolite Clinoptilolite Application in Wastewater Treatment: Methylene Blue, Zinc and Cadmium Abatement Tests and Kinetic Studies
Source: Materials (Basel). 2022 Nov 18;15(22):8191. doi: 10.3390/ma15228191 (PMC9695311; doi:10.3390/ma15228191)
Supplement: Supplementary file 1 [file materials-15-08191-s001.zip]

Archive with 1 entries (1 files):
- materials-1976450-supplementary.pdf
